# Supplementary material for: Viral reservoir characteristics in lymphoid tissues of HIV-1 elite controllers
Source: JCI Insight. 2025 Oct 28;10(23):e197308. doi: 10.1172/jci.insight.197308 (PMC12890494; doi:10.1172/jci.insight.197308)
Supplement: Supporting data values [file jciinsight-10-197308-s116.xlsx]

## Sheet: Fig. 1A
Date	CD4 count	HIV viremia
1994	1043	400
	960	400
	1011	400
	853	400
1996	506	148
	1019	400
	969	400
	995	400
	929	400
	922	400
	875	400
1998	1117	400
	925	400
	1379	400
2000	927	40
	912	40
	949	40
	930	40
2002	1089	40
	1003	40
	1019	40
	1101	40
2004	1109	40
	885	40
	1046	40
	1005	40
2006	1060	20
	1222	20
	858	20
	985	20
2008	1144	20
	988	20
	1050	20
	939	20
2010	904	20
	1049	20
	1362	20
	1165	20
2012	1364	20
	932	20
	899	20
	1062	20
2014	968	20
	855	20
	665	20
	941	20
2016	896	20
	973	20
	1041	20
	900	20
	1258
2018	1306	20
	1169	20
	778	20
	1203	20
2020	1079	20
	1004	20
	1110	20
	948	20
2022	1290	20
	1180	20
	1228	20
2023	1149	20

## Sheet: Fig. 1B
Date	CD4 count	HIV viremia
2014	955	20
	1054	20
	1242	20
2015	1123	20
	1116	20
2016	874	20
	1106	20
2017	1046	20
	819	20
2018	923	20
	1187	20
2019	795	20
	963	20
2020	728	20
2021	1014	20
	738	20
2022	1087	20
	1063	20
2023	1030	20

## Sheet: Fig. 2A
21 years after diagnosis				31 years after diagnosis
PBMC		LNMC		PBMC		LNMC
Intact	Defective	Intact	Defective	Intact	Defective	Intact	Defective
1.01	9.49	0.14	5.18	0.32	1.39	0	0.72

## Sheet: Fig. 2B
Timepoint	Sample Type	% Intact Proviruses Detected	% Defective Proviruses Detected
21 years after dx	PBMC	10.66	89.34
	LNMC	2.67	97.33
31 years after dx	PBMC	18.52	81.48
	LNMC	0	100

## Sheet: Fig. 2C
4 years after diagnosis				9 years after diagnosis
PBMC		LNMC		PBMC
Intact	Defective	Intact	Defective	Intact	Defective
9.09	8.27	1.14	6.52	0.49	6.63

## Sheet: Fig. 2D
Timepoint	Sample Type	% Intact Proviruses Detected	% Defective Proviruses Detected
4 years after dx	PBMC	53.13	46.87
	LNMC	14.93	85.07
13 years after dx	PBMC	6.82	93.18

## Sheet: Fig. 3B
Intact	PBMC		LNMC
	21 years after diagnosis	31 years after diagnosis	21 years after diagnosis	31 years after diagnosis
other genic regions	2	0	0
centromeric/ (micro-)satellite DNA	11	5	2
Defective
other genic regions	2	1	6	1
ZNF	1	0	0	0
other non-genic regions	8	0	4	0

## Sheet: Fig. 4B
Intact	PBMC		LNMC
	4 years after diagnosis	13 years after diagnosis	4 years after diagnosis
other genic regions	16	1	1
centromeric/ (micro-)satellite DNA	49	6	9
other non-genic regions	2	0	0
Defective
other genic regions	6	6	8
